# Supplementary material for: Association between oral microbiota and inflammatory bowel disease: A 2-sample Mendelian randomization study in East Asian populations
Source: Medicine (Baltimore). 2026 Mar 6;105(10):e47909. doi: 10.1097/MD.0000000000047909 (PMC12975243; doi:10.1097/MD.0000000000047909)
Supplement: Supplementary file 1 [file medi-105-e47909-s001.xlsx]

## Sheet: Sheet1
pheno	F families	G genera	S species	id.exposure	id.outcome	outcome	exposure	method	nsnp	b	se	pval	lo_ci	up_ci	or	or_lci95	or_uci95	FDR
1048	CAG-508	CAG-793	unclassified_mgs_2761	eoF4gq	rPTMCs	outcome	exposure	MR Egger	8	-2.73438	27.2473	0.923332
				eoF4gq	rPTMCs	outcome	exposure	Weighted median	8	-0.733779	0.519628	0.157914
				eoF4gq	rPTMCs	outcome	exposure	Inverse variance weighted	8	-1.1021	0.427032	0.00985621	-1.93908	-0.265116	0.332173	0.143836	0.767117	0.0432969137142857
				eoF4gq	rPTMCs	outcome	exposure	Simple mode	8	-2.29663	0.783176	0.0219475
				eoF4gq	rPTMCs	outcome	exposure	Weighted mode	8	-0.736263	0.519408	0.199275
791	CAG-508	CAG-793	unclassified_mgs_3551	mxRIaN	K5TiPi	outcome	exposure	MR Egger	10	10.8584	17.1803	0.545004
				mxRIaN	K5TiPi	outcome	exposure	Weighted median	10	-0.931338	0.544776	0.0873437
				mxRIaN	K5TiPi	outcome	exposure	Inverse variance weighted	10	-0.907339	0.431133	0.0353308	-1.75236	-0.0623186	0.403597	0.173365	0.939584	0.0483606101538461
				mxRIaN	K5TiPi	outcome	exposure	Simple mode	10	-0.507642	0.821206	0.551786
				mxRIaN	K5TiPi	outcome	exposure	Weighted mode	10	-1.17313	0.616085	0.0892917
1050	Actinomycetaceae	Actinomyce	Actinomyces_oris_E_mgs_241	l5sPnS	3jLD21	outcome	exposure	MR Egger	11	44.9974	17.7135	0.0316955
				l5sPnS	3jLD21	outcome	exposure	Weighted median	11	0.736356	0.64185	0.251282
				l5sPnS	3jLD21	outcome	exposure	Inverse variance weighted	11	1.02483	0.51972	0.0486231	0.00617542	2.04348	2.78661	1.00619	7.7174	0.049428324295082
				l5sPnS	3jLD21	outcome	exposure	Simple mode	11	0.369098	0.919714	0.696628
				l5sPnS	3jLD21	outcome	exposure	Weighted mode	11	0.541497	0.668042	0.436476
1057	Bacteroidaceae	Prevotella	unclassified_mgs_2101	JAVltE	A1csg0	outcome	exposure	MR Egger	7	25.3372	32.4593	0.47037
				JAVltE	A1csg0	outcome	exposure	Weighted median	7	1.16906	0.782579	0.135212
				JAVltE	A1csg0	outcome	exposure	Inverse variance weighted	7	1.55836	0.746915	0.0369431	0.094404	3.02231	4.75101	1.099	20.5387	0.0483606101538461
				JAVltE	A1csg0	outcome	exposure	Simple mode	7	0.720353	0.99653	0.496963
				JAVltE	A1csg0	outcome	exposure	Weighted mode	7	0.993373	0.81234	0.267234
152	Bacteroidaceae	Prevotella	Prevotella_loescheii_mgs_3331	KxYfnh	wzGnlA	outcome	exposure	MR Egger	6	1.96719	12.4718	0.882311
				KxYfnh	wzGnlA	outcome	exposure	Weighted median	6	-1.17064	0.920101	0.20327
				KxYfnh	wzGnlA	outcome	exposure	Inverse variance weighted	6	-1.54616	0.683597	0.0237093	-2.88601	-0.206315	0.213064	0.0557982	0.813577	0.0483606101538461
				KxYfnh	wzGnlA	outcome	exposure	Simple mode	6	-0.335281	1.34456	0.813002
				KxYfnh	wzGnlA	outcome	exposure	Weighted mode	6	-0.913258	1.11503	0.450023
382	Bacteroidaceae	Prevotella	unclassified_mgs_3059	4BUmvW	l4rflN	outcome	exposure	MR Egger	6	6.74943	53.5357	0.905757
				4BUmvW	l4rflN	outcome	exposure	Weighted median	6	-1.35409	0.638384	0.0339118
				4BUmvW	l4rflN	outcome	exposure	Inverse variance weighted	6	-1.23106	0.518764	0.0176412	-2.24784	-0.214283	0.291983	0.105628	0.80712	0.0483606101538461
				4BUmvW	l4rflN	outcome	exposure	Simple mode	6	-1.32564	0.691783	0.113471
				4BUmvW	l4rflN	outcome	exposure	Weighted mode	6	-1.34871	0.627821	0.084433
789	Bacteroidaceae	Prevotella	Prevotella_veroralis_mgs_2443	TSRhog	YCNtQD	outcome	exposure	MR Egger	5	14.3	11.9954	0.318918
				TSRhog	YCNtQD	outcome	exposure	Weighted median	5	0.683967	0.524864	0.19253
				TSRhog	YCNtQD	outcome	exposure	Inverse variance weighted	5	0.839177	0.425694	0.0486879	0.00481657	1.67354	2.31446	1.00483	5.33099	0.049428324295082
				TSRhog	YCNtQD	outcome	exposure	Simple mode	5	0.6339	0.715104	0.425458
				TSRhog	YCNtQD	outcome	exposure	Weighted mode	5	0.564668	0.628415	0.419688
1114	Pasteurellaceae	Haemophilus	unclassified_mgs_1265	hJ7Wqy	Zym8NK	outcome	exposure	MR Egger	5	8.68001	11.6641	0.510762
				hJ7Wqy	Zym8NK	outcome	exposure	Weighted median	5	-1.38067	0.692112	0.046057
				hJ7Wqy	Zym8NK	outcome	exposure	Inverse variance weighted	5	-1.24179	0.553201	0.0247848	-2.32607	-0.157519	0.288866	0.097679	0.85426	0.0483606101538461
				hJ7Wqy	Zym8NK	outcome	exposure	Simple mode	5	-2.04901	1.01069	0.112553
				hJ7Wqy	Zym8NK	outcome	exposure	Weighted mode	5	-1.94748	0.820085	0.0764268
119	Pasteurellaceae	Haemophilus	unclassified_mgs_3140	8pP4U2	BKX5ny	outcome	exposure	MR Egger	10	-22.7469	21.5638	0.3223
				8pP4U2	BKX5ny	outcome	exposure	Weighted median	10	1.05725	0.653074	0.105471
				8pP4U2	BKX5ny	outcome	exposure	Inverse variance weighted	10	1.20558	0.506787	0.0173659	0.212277	2.19888	3.33869	1.23649	9.01492	0.0483606101538461
				8pP4U2	BKX5ny	outcome	exposure	Simple mode	10	1.22946	0.938764	0.222756
				8pP4U2	BKX5ny	outcome	exposure	Weighted mode	10	0.943456	0.693287	0.206662
972	Pasteurellaceae	Haemophilus	Haemophilus_haemolyticus_mgs_2915	O9qyeq	15e4MT	outcome	exposure	MR Egger	7	-5.72274	23.7104	0.818862
				O9qyeq	15e4MT	outcome	exposure	Weighted median	7	1.28761	0.660294	0.0511703
				O9qyeq	15e4MT	outcome	exposure	Inverse variance weighted	7	1.04735	0.488765	0.0321251	0.0893708	2.00533	2.85009	1.09349	7.42855	0.0483606101538461
				O9qyeq	15e4MT	outcome	exposure	Simple mode	7	0.811015	0.784393	0.341027
				O9qyeq	15e4MT	outcome	exposure	Weighted mode	7	1.09058	0.593013	0.115529
112	Lachnospiraceae	Lachnoanaerobaculum	Lachnoanaerobaculum_sp000296385_mgs_3354	DmeQom	VkiIxF	outcome	exposure	MR Egger	6	7.49648	15.6066	0.656074
				DmeQom	VkiIxF	outcome	exposure	Weighted median	6	-0.777846	0.535547	0.146381
				DmeQom	VkiIxF	outcome	exposure	Inverse variance weighted	6	-0.996081	0.401868	0.0131889	0.0263713	1.34252	1.98268	1.02672	3.8287	0.0483310303235294
				DmeQom	VkiIxF	outcome	exposure	Simple mode	6	-0.310877	0.886482	0.740115
				DmeQom	VkiIxF	outcome	exposure	Weighted mode	6	-0.369145	0.769459	0.651658
2089	Lachnospiraceae	Lachnoanaerobaculum	Lachnoanaerobaculum_sp000296385_mgs_2787	1Cwxl0	1vgga0	outcome	exposure	MR Egger	11	3.05978	9.29379	0.749516
				1Cwxl0	1vgga0	outcome	exposure	Weighted median	11	0.779671	0.407167	0.0555092
				1Cwxl0	1vgga0	outcome	exposure	Inverse variance weighted	11	0.684448	0.335753	0.0414956	0.0170416	1.27593	1.90882	1.01719	3.58204	0.0484071305046729
				1Cwxl0	1vgga0	outcome	exposure	Simple mode	11	0.79308	0.506245	0.148279
				1Cwxl0	1vgga0	outcome	exposure	Weighted mode	11	0.884054	0.401525	0.0522866
2100	Lachnospiraceae	Lachnoanaerobaculum	unclassified_mgs_2665	LuWUch	3wkm8Z	outcome	exposure	MR Egger	13	-5.28531	10.4175	0.621927
				LuWUch	3wkm8Z	outcome	exposure	Weighted median	13	0.775384	0.431619	0.0724224
				LuWUch	3wkm8Z	outcome	exposure	Inverse variance weighted	13	0.646487	0.321145	0.0441078	0.24771	1.91139	2.94336	1.28109	6.76249	0.049025346362069
				LuWUch	3wkm8Z	outcome	exposure	Simple mode	13	0.790383	0.596432	0.209788
				LuWUch	3wkm8Z	outcome	exposure	Weighted mode	13	0.826168	0.508276	0.130028
2501	Lachnospiraceae	Lachnoanaerobaculum	Lachnoanaerobaculum_saburreum_mgs_2562	T7KVc0	EWCox5	outcome	exposure	MR Egger	6	2.1875	11.0536	0.852775
				T7KVc0	EWCox5	outcome	exposure	Weighted median	6	1.13254	0.522375	0.0301543
				T7KVc0	EWCox5	outcome	exposure	Inverse variance weighted	6	1.07955	0.424408	0.0109698	-2.67684	-0.155089	0.242692	0.0687804	0.856339	0.0465268834137931
				T7KVc0	EWCox5	outcome	exposure	Simple mode	6	0.415597	0.828301	0.637154
				T7KVc0	EWCox5	outcome	exposure	Weighted mode	6	1.45325	0.78285	0.122543
1233	Fusobacterium	Fusobacterium	unclassified_mgs_3017	bmNR4W	f1Z1Lx	outcome	exposure	MR Egger	5	-36.7191	27.2868	0.271073
				bmNR4W	f1Z1Lx	outcome	exposure	Weighted median	5	-1.20304	0.802002	0.133604
				bmNR4W	f1Z1Lx	outcome	exposure	Inverse variance weighted	5	-1.41596	0.643303	0.0277302	-1.87426	-0.169844	0.359856	0.153469	0.843796	0.0483606101538461
				bmNR4W	f1Z1Lx	outcome	exposure	Simple mode	5	-1.83197	1.02529	0.148506
				bmNR4W	f1Z1Lx	outcome	exposure	Weighted mode	5	-1.27323	0.779793	0.177852
333	Fusobacterium	Fusobacterium	unclassified_mgs_2750	qtoUbl	3ohrSw	outcome	exposure	MR Egger	6	-39.1348	49.6116	0.474339
				qtoUbl	3ohrSw	outcome	exposure	Weighted median	6	-0.895702	0.591681	0.13007
				qtoUbl	3ohrSw	outcome	exposure	Inverse variance weighted	6	-1.02205	0.434799	0.0187418	-1.87426	-0.169844	0.359856	0.153469	0.843796	0.0483606101538461
				qtoUbl	3ohrSw	outcome	exposure	Simple mode	6	-0.445554	0.894261	0.639455
				qtoUbl	3ohrSw	outcome	exposure	Weighted mode	6	-0.697165	0.801969	0.42443
8	Fusobacterium	Fusobacterium	unclassified_mgs_2534	mHf8OW	xiJQ3z	outcome	exposure	MR Egger	11	-5.20761	7.89918	0.526236
				mHf8OW	xiJQ3z	outcome	exposure	Weighted median	11	-0.796782	0.500032	0.111056
				mHf8OW	xiJQ3z	outcome	exposure	Inverse variance weighted	11	-0.952601	0.399114	0.0169961	-1.73486	-0.170339	0.385736	0.176424	0.843379	0.0483606101538461
				mHf8OW	xiJQ3z	outcome	exposure	Simple mode	11	-1.11022	0.719029	0.153606
				mHf8OW	xiJQ3z	outcome	exposure	Weighted mode	11	-0.836006	0.522944	0.140982
1362	Porphyromonadaceae	Porphyromonas	unclassified_mgs_1260	D5dNop	pbSZik	outcome	exposure	MR Egger	13	-0.0229774	10.3358	0.998266
				D5dNop	pbSZik	outcome	exposure	Weighted median	13	-0.511707	0.465852	0.272016
				D5dNop	pbSZik	outcome	exposure	Inverse variance weighted	13	0.0148859	0.378814	0.968654	0.257698	1.95814	3.02805	1.29395	7.08613	0.968654
				D5dNop	pbSZik	outcome	exposure	Simple mode	13	-0.825828	0.764558	0.301312
				D5dNop	pbSZik	outcome	exposure	Weighted mode	13	-0.365129	0.601726	0.555289
1382	Streptococcus	Streptococcus	unclassified_mgs_1663	s5NIUg	YBSH8h	outcome	exposure	MR Egger	8	3.60472	28.2639	0.902682
				s5NIUg	YBSH8h	outcome	exposure	Weighted median	8	-0.755665	0.561916	0.17869
				s5NIUg	YBSH8h	outcome	exposure	Inverse variance weighted	8	-0.82417	0.411225	0.0450505	-1.63017	-0.0181689	0.438599	0.195896	0.981995	0.049025346362069
				s5NIUg	YBSH8h	outcome	exposure	Simple mode	8	-0.947719	0.794318	0.271687
				s5NIUg	YBSH8h	outcome	exposure	Weighted mode	8	-0.817959	0.572869	0.196396
2195	Streptococcus	Streptococcus	Streptococcus_pseudopneumoniae_O_mgs_2474	vDyoaN	GzrFnC	outcome	exposure	MR Egger	7	-14.2261	22.0526	0.547292
				vDyoaN	GzrFnC	outcome	exposure	Weighted median	7	-1.03248	0.526088	0.049698
				vDyoaN	GzrFnC	outcome	exposure	Inverse variance weighted	7	-0.875891	0.414495	0.0345879	-1.6883	-0.0634802	0.416491	0.184833	0.938493	0.0483606101538461
				vDyoaN	GzrFnC	outcome	exposure	Simple mode	7	-1.19902	0.661815	0.11999
				vDyoaN	GzrFnC	outcome	exposure	Weighted mode	7	-0.97165	0.564933	0.136236
2700	Streptococcus	Streptococcus	Streptococcus_mitis_S_mgs_924	Ro8QSN	tOzxWd	outcome	exposure	MR Egger	8	6.80341	13.6727	0.636479
				Ro8QSN	tOzxWd	outcome	exposure	Weighted median	8	-0.887296	0.602687	0.140958
				Ro8QSN	tOzxWd	outcome	exposure	Inverse variance weighted	8	-0.980108	0.451241	0.0298534	-1.86454	-0.0956764	0.37527	0.154967	0.908758	0.0483606101538461
				Ro8QSN	tOzxWd	outcome	exposure	Simple mode	8	-0.851731	0.791796	0.317735
				Ro8QSN	tOzxWd	outcome	exposure	Weighted mode	8	-1.0313	0.646664	0.154786
1426	Megasphaeraceae	Anaeroglobus	Anaeroglobus_geminatus_mgs_89	ORoEeh	oYUX7E	outcome	exposure	MR Egger	7	-46.0338	23.9901	0.113094
				ORoEeh	oYUX7E	outcome	exposure	Weighted median	7	-0.764338	0.628377	0.223845
				ORoEeh	oYUX7E	outcome	exposure	Inverse variance weighted	7	-0.922313	0.468569	0.0490265	-1.84071	-0.0039179	0.397598	0.158705	0.99609	0.049428324295082
				ORoEeh	oYUX7E	outcome	exposure	Simple mode	7	-1.87059	0.963056	0.100115
				ORoEeh	oYUX7E	outcome	exposure	Weighted mode	7	-0.759466	0.639897	0.280141
150	Bacteroidaceae	Bacteroides		LeG1t0	jQTnH6	outcome	exposure	MR Egger	8	10.1238	10.0878	0.354329
				LeG1t0	jQTnH6	outcome	exposure	Weighted median	8	-0.788335	0.470785	0.0940298
				LeG1t0	jQTnH6	outcome	exposure	Inverse variance weighted	8	-0.935896	0.357674	0.00888064	-1.63694	-0.234854	0.392234	0.194575	0.790686	0.0420122773846154
				LeG1t0	jQTnH6	outcome	exposure	Simple mode	8	-0.675852	0.587116	0.287473
				LeG1t0	jQTnH6	outcome	exposure	Weighted mode	8	-0.697704	0.50376	0.208587
190	Leptotrichiaceae	Leptotrichia	Leptotrichia_massiliensis_mgs_3259	iRjefI	syR3eM	outcome	exposure	MR Egger	12	-0.00255964	13.4333	0.999852
				iRjefI	syR3eM	outcome	exposure	Weighted median	12	0.734544	0.503419	0.144535
				iRjefI	syR3eM	outcome	exposure	Inverse variance weighted	12	0.776654	0.377641	0.0397254	0.0364774	1.51683	2.17418	1.03715	4.55775	0.0483606101538461
				iRjefI	syR3eM	outcome	exposure	Simple mode	12	0.872403	0.594889	0.170509
				iRjefI	syR3eM	outcome	exposure	Weighted mode	12	0.720931	0.559082	0.223681
2005	Aerococcaceae	Granulicatella	unclassified_mgs_1555	eU1tUC	kWRR4J	outcome	exposure	MR Egger	8	-16.8514	17.0678	0.361614
				eU1tUC	kWRR4J	outcome	exposure	Weighted median	8	0.833682	0.538415	0.121526
				eU1tUC	kWRR4J	outcome	exposure	Inverse variance weighted	8	0.845828	0.400486	0.0346861	0.0608755	1.63078	2.32991	1.06277	5.10786	0.0483606101538461
				eU1tUC	kWRR4J	outcome	exposure	Simple mode	8	0.553061	0.792763	0.507907
				eU1tUC	kWRR4J	outcome	exposure	Weighted mode	8	1.0839	0.632534	0.13033
2378	Aerococcaceae	Granulicatella	unclassified_mgs_3241	GLsOrb	MNaClq	outcome	exposure	MR Egger	5	-1.48604	22.355	0.951182
				GLsOrb	MNaClq	outcome	exposure	Weighted median	5	-1.52482	0.647116	0.0184561
				GLsOrb	MNaClq	outcome	exposure	Inverse variance weighted	5	-1.39708	0.50108	0.00530135	-2.37919	-0.414959	0.247319	0.0926253	0.660368	0.0391319724705882
				GLsOrb	MNaClq	outcome	exposure	Simple mode	5	-1.22677	0.821967	0.209855
				GLsOrb	MNaClq	outcome	exposure	Weighted mode	5	-1.55946	0.708398	0.092509
2428	Aerococcaceae	Granulicatella	Granulicatella_maltaromaticum_mgs_3171	5W6eaN	9asXB1	outcome	exposure	MR Egger	7	-39.5281	50.6297	0.470291
				5W6eaN	9asXB1	outcome	exposure	Weighted median	7	0.991258	0.614061	0.10647
				5W6eaN	9asXB1	outcome	exposure	Inverse variance weighted	7	1.01666	0.467702	0.0297253	0.0999624	1.93335	2.76394	1.10513	6.91266	0.0483606101538461
				5W6eaN	9asXB1	outcome	exposure	Simple mode	7	0.898007	0.824872	0.318087
				5W6eaN	9asXB1	outcome	exposure	Weighted mode	7	1.06792	0.691283	0.173337
899	Aerococcaceae	Granulicatella	unclassified_mgs_3154	DdDhGT	RkS2y8	outcome	exposure	MR Egger	9	22.9991	13.1403	0.123545
				DdDhGT	RkS2y8	outcome	exposure	Weighted median	9	0.582029	0.438053	0.183956
				DdDhGT	RkS2y8	outcome	exposure	Inverse variance weighted	9	0.654081	0.32809	0.0461955	0.0110247	1.29714	1.92337	1.01109	3.6588	0.049025346362069
				DdDhGT	RkS2y8	outcome	exposure	Simple mode	9	0.481914	0.575795	0.426911
				DdDhGT	RkS2y8	outcome	exposure	Weighted mode	9	0.525573	0.501858	0.325589
2080	Weeksellaceae	unclassified_mgs_3027；	unclassified_mgs_3027	x8CZ4a	sokDSn	outcome	exposure	MR Egger	8	-15.0577	16.4036	0.394047
				x8CZ4a	sokDSn	outcome	exposure	Weighted median	8	-1.10422	0.514102	0.0317247
				x8CZ4a	sokDSn	outcome	exposure	Inverse variance weighted	8	-0.878686	0.38004	0.0207728	-1.62356	-0.133808	0.415328	0.197195	0.874758	0.0483606101538461
				x8CZ4a	sokDSn	outcome	exposure	Simple mode	8	-1.02718	0.685844	0.177884
				x8CZ4a	sokDSn	outcome	exposure	Weighted mode	8	-1.19676	0.587307	0.0809864
3218	Saccharimonadaceae	unclassified_mgs_2279；	unclassified_mgs_2279	80CPJW	awB08o	outcome	exposure	MR Egger	6	-22.5234	24.5815	0.411366
				80CPJW	awB08o	outcome	exposure	Weighted median	6	-0.924342	0.609516	0.129388
				80CPJW	awB08o	outcome	exposure	Inverse variance weighted	6	-1.00091	0.500673	0.0455949	-1.98223	-0.0195886	0.367546	0.137762	0.980602	0.049025346362069
				80CPJW	awB08o	outcome	exposure	Simple mode	6	-1.08014	0.797376	0.233532
				80CPJW	awB08o	outcome	exposure	Weighted mode	6	-0.933511	0.603626	0.182651
3249	Saccharimonadaceae	unclassified_mgs_2822；	unclassified_mgs_2822	NHeUEo	UXhArr	outcome	exposure	MR Egger	6	-29.8241	33.2693	0.42069
				NHeUEo	UXhArr	outcome	exposure	Weighted median	6	0.870919	0.680158	0.200382
				NHeUEo	UXhArr	outcome	exposure	Inverse variance weighted	6	0.973204	0.479962	0.042594	0.0324789	1.91393	2.64641	1.03301	6.77968	0.0485097809444444
				NHeUEo	UXhArr	outcome	exposure	Simple mode	6	0.599462	0.905751	0.537353
				NHeUEo	UXhArr	outcome	exposure	Weighted mode	6	0.812112	0.671484	0.280558
3258	Saccharimonadaceae	unclassified_mgs_1558；	unclassified_mgs_1558	NYZlZk	RhYeji	outcome	exposure	MR Egger	8	-1.03334	5.52396	0.857775
				NYZlZk	RhYeji	outcome	exposure	Weighted median	8	0.854447	0.466602	0.0670687
				NYZlZk	RhYeji	outcome	exposure	Inverse variance weighted	8	0.916342	0.373512	0.0141548	0.184257	1.64843	2.50013	1.20233	5.19879	0.0483606101538461
				NYZlZk	RhYeji	outcome	exposure	Simple mode	8	0.906947	0.637846	0.198047
				NYZlZk	RhYeji	outcome	exposure	Weighted mode	8	0.776761	0.535072	0.189885
3468	Cardiobacteriaceae	unclassified_mgs_1945；		vtPQJR	3QsdqQ	outcome	exposure	MR Egger	9	9.13466	8.25319	0.304958
				vtPQJR	3QsdqQ	outcome	exposure	Weighted median	9	-0.46133	0.587802	0.432548
				vtPQJR	3QsdqQ	outcome	exposure	Inverse variance weighted	9	-0.850018	0.418027	0.0420118	-1.66935	-0.0306847	0.427407	0.188369	0.969781	0.0484071305046729
				vtPQJR	3QsdqQ	outcome	exposure	Simple mode	9	-1.07453	0.905974	0.269633
				vtPQJR	3QsdqQ	outcome	exposure	Weighted mode	9	-0.759469	0.591591	0.235153
3551	Saccharimonadaceae	unclassified_mgs_2213；		tDguvZ	9bgIYe	outcome	exposure	MR Egger	3	31.0928	61.6612	0.70267
				tDguvZ	9bgIYe	outcome	exposure	Weighted median	3	2.08236	0.917232	0.0231913
				tDguvZ	9bgIYe	outcome	exposure	Inverse variance weighted	3	1.9958	0.696464	0.00416198	0.630729	3.36087	7.35808	1.87898	28.8142	0.0391319724705882
				tDguvZ	9bgIYe	outcome	exposure	Simple mode	3	1.96335	1.40169	0.296295
				tDguvZ	9bgIYe	outcome	exposure	Weighted mode	3	2.11191	0.867059	0.135199
3719	Saccharimonadaceae	unclassified_mgs_2264	unclassified_mgs_2264	btlr8o	E6Afh3	outcome	exposure	MR Egger	11	5.61082	10.6789	0.611994
				btlr8o	E6Afh3	outcome	exposure	Weighted median	11	0.170797	0.505106	0.735258
				btlr8o	E6Afh3	outcome	exposure	Inverse variance weighted	11	0.80039	0.362378	0.0271941	0.0901305	1.51065	2.22641	1.09432	4.52968	0.0483606101538461
				btlr8o	E6Afh3	outcome	exposure	Simple mode	11	-0.357654	0.81767	0.671112
				btlr8o	E6Afh3	outcome	exposure	Weighted mode	11	-0.120502	0.717191	0.869917
21	Bacteroidaceae	Neisseria_D	Neisseria_D_sp002237445_mgs_559	vRsYgR	xqDstX	outcome	exposure	MR Egger	10	12.5686	37.2466	0.744467
				vRsYgR	xqDstX	outcome	exposure	Weighted median	10	-1.62989	0.703667	0.0205429
				vRsYgR	xqDstX	outcome	exposure	Inverse variance weighted	10	-1.38839	0.561185	0.0133598	-2.48831	-0.288466	0.249477	0.0830502	0.749412	0.0483310303235294
				vRsYgR	xqDstX	outcome	exposure	Simple mode	10	-1.78033	0.943767	0.0918616
				vRsYgR	xqDstX	outcome	exposure	Weighted mode	10	-1.46413	0.750238	0.0827594
2104	Anaerovoracaceae	UBA3738	unclassified_mgs_1310	nEHvCB	b0W9oT	outcome	exposure	MR Egger	7	1.79704	12.9125	0.894747
				nEHvCB	b0W9oT	outcome	exposure	Weighted median	7	-1.08008	0.490936	0.0278041
				nEHvCB	b0W9oT	outcome	exposure	Inverse variance weighted	7	-0.852638	0.39021	0.0288834	-1.61745	-0.087826	0.426289	0.198404	0.91592	0.0483606101538461
				nEHvCB	b0W9oT	outcome	exposure	Simple mode	7	-0.946057	0.594845	0.162842
				nEHvCB	b0W9oT	outcome	exposure	Weighted mode	7	-0.986937	0.530561	0.112196
2113	Lachnospiraceae	Oribacterium	unclassified_mgs_1242	nytARa	gOGBX0	outcome	exposure	MR Egger	9	-8.03198	9.64404	0.432426
				nytARa	gOGBX0	outcome	exposure	Weighted median	9	-0.616395	0.403189	0.126314
				nytARa	gOGBX0	outcome	exposure	Inverse variance weighted	9	-0.691265	0.323209	0.0324552	-1.32475	-0.0577766	0.500942	0.265868	0.943861	0.0483606101538461
				nytARa	gOGBX0	outcome	exposure	Simple mode	9	-1.13816	0.527751	0.0631203
				nytARa	gOGBX0	outcome	exposure	Weighted mode	9	-0.703387	0.463467	0.167577
2257	Lachnospiraceae	Oribacterium	unclassified_mgs_3339	dSEvwT	GNDo1X	outcome	exposure	MR Egger	11	3.69503	11.6531	0.758411
				dSEvwT	GNDo1X	outcome	exposure	Weighted median	11	-1.18375	0.494409	0.0166536
				dSEvwT	GNDo1X	outcome	exposure	Inverse variance weighted	11	-1.0065	0.431302	0.0196147	-1.85185	-0.16115	0.365495	0.156946	0.851164	0.0483606101538461
				dSEvwT	GNDo1X	outcome	exposure	Simple mode	11	-0.998338	0.677287	0.171245
				dSEvwT	GNDo1X	outcome	exposure	Weighted mode	11	-1.20684	0.587101	0.0668794
2536	Lachnospiraceae	Oribacterium	Oribacterium_sinus_mgs_1130	nYk8mv	6dvuXd	outcome	exposure	MR Egger	6	14.3816	9.97408	0.222788
				nYk8mv	6dvuXd	outcome	exposure	Weighted median	6	-1.03226	0.526327	0.0498499
				nYk8mv	6dvuXd	outcome	exposure	Inverse variance weighted	6	-1.17638	0.382751	0.00211573	-1.92657	-0.426188	0.308393	0.145647	0.652994	0.0391319724705882
				nYk8mv	6dvuXd	outcome	exposure	Simple mode	6	-1.76976	0.803035	0.078712
				nYk8mv	6dvuXd	outcome	exposure	Weighted mode	6	-0.590455	0.803964	0.495664
2252	Micrococcaceae	Rothia	Rothia_mucilaginosa_B_mgs_1592	3tDDSE	k3cIes	outcome	exposure	MR Egger	11	5.55835	7.69226	0.488282
				3tDDSE	k3cIes	outcome	exposure	Weighted median	11	1.25018	0.551176	0.0233164
				3tDDSE	k3cIes	outcome	exposure	Inverse variance weighted	11	1.01064	0.410654	0.0138534	0.205755	1.81552	2.74735	1.22845	6.14426	0.0483606101538461
				3tDDSE	k3cIes	outcome	exposure	Simple mode	11	1.0443	0.704003	0.168791
				3tDDSE	k3cIes	outcome	exposure	Weighted mode	11	1.3042	0.583786	0.0495024
3044	Micrococcaceae	Rothia	Rothia_mucilaginosa_mgs_920	cKmKcI	Ixhpep	outcome	exposure	MR Egger	16	6.36609	10.2585	0.544854
				cKmKcI	Ixhpep	outcome	exposure	Weighted median	16	0.401597	0.364048	0.269965
				cKmKcI	Ixhpep	outcome	exposure	Inverse variance weighted	16	0.565312	0.274784	0.0396581	0.0267345	1.10389	1.76	1.0271	3.01587	0.0483606101538461
				cKmKcI	Ixhpep	outcome	exposure	Simple mode	16	0.441239	0.467187	0.359901
				cKmKcI	Ixhpep	outcome	exposure	Weighted mode	16	0.473797	0.39194	0.245432
226	Veillonellaceae	Veillonella	Veillonella_parvula_mgs_226	WIgPXe	6rJa3w	outcome	exposure	MR Egger	8	-1.3279	9.02022	0.887785
				WIgPXe	6rJa3w	outcome	exposure	Weighted median	8	0.310342	0.501263	0.535838
				WIgPXe	6rJa3w	outcome	exposure	Inverse variance weighted	8	0.776508	0.382059	0.0421103	0.0276721	1.52534	2.17387	1.02806	4.59672	0.0484071305046729
				WIgPXe	6rJa3w	outcome	exposure	Simple mode	8	0.0427516	0.762765	0.95687
				WIgPXe	6rJa3w	outcome	exposure	Weighted mode	8	1.11756	0.64762	0.12806
79	Veillonellaceae	Veillonella	Veillonella_rogosae_mgs_1757	nCwYnK	xpV7OT	outcome	exposure	MR Egger	12	8.82708	24.7267	0.728521
				nCwYnK	xpV7OT	outcome	exposure	Weighted median	12	-0.59103	0.40878	0.148223
				nCwYnK	xpV7OT	outcome	exposure	Inverse variance weighted	12	-0.927852	0.318264	0.0035529	-1.55165	-0.304054	0.395402	0.211898	0.737821	0.0391319724705882
				nCwYnK	xpV7OT	outcome	exposure	Simple mode	12	-0.830501	0.565461	0.169918
				nCwYnK	xpV7OT	outcome	exposure	Weighted mode	12	-0.627949	0.490682	0.226966
2485	Selenomonadaceae	Centipeda	Centipeda_noxia_mgs_2454	JfKurb	yriXkR	outcome	exposure	MR Egger	4	-19.5456	31.9947	0.603445
				JfKurb	yriXkR	outcome	exposure	Weighted median	4	-1.43572	0.681474	0.0351361
				JfKurb	yriXkR	outcome	exposure	Inverse variance weighted	4	-1.51206	0.739102	0.0407749	-2.9607	-0.0634238	0.220455	0.0517825	0.938546	0.0483606101538461
				JfKurb	yriXkR	outcome	exposure	Simple mode	4	-2.05872	1.10864	0.160308
				JfKurb	yriXkR	outcome	exposure	Weighted mode	4	-0.892806	0.663088	0.270855
2673	Lachnospiraceae	Catonella	unclassified_mgs_2244	0GLSVz	7qJH0b	outcome	exposure	MR Egger	11	-17.5759	16.4702	0.313698
				0GLSVz	7qJH0b	outcome	exposure	Weighted median	11	-0.81987	0.597388	0.169931
				0GLSVz	7qJH0b	outcome	exposure	Inverse variance weighted	11	-0.934999	0.447654	0.0367378	-1.8124	-0.0575977	0.392586	0.163262	0.94403	0.0483606101538461
				0GLSVz	7qJH0b	outcome	exposure	Simple mode	11	-0.628601	0.840621	0.47181
				0GLSVz	7qJH0b	outcome	exposure	Weighted mode	11	-0.920386	0.691564	0.212777
2797	Lachnospiraceae	Catonella	unclassified_mgs_1025	8fyQZm	jZkkZj	outcome	exposure	MR Egger	7	-8.33264	21.2849	0.711569
				8fyQZm	jZkkZj	outcome	exposure	Weighted median	7	-1.0844	0.568886	0.0566258
				8fyQZm	jZkkZj	outcome	exposure	Inverse variance weighted	7	-1.11319	0.423212	0.00852983	-1.94269	-0.283698	0.328508	0.143318	0.752994	0.0420122773846154
				8fyQZm	jZkkZj	outcome	exposure	Simple mode	7	-1.15085	0.727142	0.164576
				8fyQZm	jZkkZj	outcome	exposure	Weighted mode	7	-1.01549	0.606238	0.14494
2678	Campylobacteraceae	Campylobacter	Campylobacter_A_concisus_F_mgs_1384	2JBcqS	5ehS4K	outcome	exposure	MR Egger	6	29.9069	22.1224	0.247798
				2JBcqS	5ehS4K	outcome	exposure	Weighted median	6	-1.41283	1.02138	0.166588
				2JBcqS	5ehS4K	outcome	exposure	Inverse variance weighted	6	-1.74546	0.767201	0.0228995	-3.24918	-0.24175	0.174564	0.0388061	0.785252	0.0483606101538461
				2JBcqS	5ehS4K	outcome	exposure	Simple mode	6	-3.02935	1.24243	0.0587813
				2JBcqS	5ehS4K	outcome	exposure	Weighted mode	6	-1.05407	1.12815	0.393023
2705	Leptotrichiaceae	Leptotrichia_A	unclassified_mgs_753	iPeVdd	3goFea	outcome	exposure	MR Egger	8	-8.61529	11.9723	0.498827
				iPeVdd	3goFea	outcome	exposure	Weighted median	8	0.909504	0.521194	0.0809778
				iPeVdd	3goFea	outcome	exposure	Inverse variance weighted	8	0.851144	0.395607	0.0314378	0.0757534	1.62653	2.34232	1.0787	5.08621	0.0483606101538461
				iPeVdd	3goFea	outcome	exposure	Simple mode	8	1.01351	0.641932	0.158382
				iPeVdd	3goFea	outcome	exposure	Weighted mode	8	0.831439	0.537587	0.165878
2736	Campylobacteraceae	Campylobacter_A	unclassified_mgs_1990	iN7dP4	3OsOvt	outcome	exposure	MR Egger	5	-10.7177	32.464	0.763005
				iN7dP4	3OsOvt	outcome	exposure	Weighted median	5	-0.996392	0.630324	0.113932
				iN7dP4	3OsOvt	outcome	exposure	Inverse variance weighted	5	-0.991767	0.482211	0.0397145	-1.9369	-0.0466328	0.370921	0.14415	0.954438	0.0483606101538461
				iN7dP4	3OsOvt	outcome	exposure	Simple mode	5	-1.27162	0.77245	0.175064
				iN7dP4	3OsOvt	outcome	exposure	Weighted mode	5	-1.00039	0.590369	0.165416
3020	Campylobacteraceae	Campylobacter_A	Campylobacter_A_showae_A_mgs_2140	Soq7rJ	JyvnfM	outcome	exposure	MR Egger	7	-32.4811	47.8147	0.527107
				Soq7rJ	JyvnfM	outcome	exposure	Weighted median	7	-1.74541	0.895151	0.0511937
				Soq7rJ	JyvnfM	outcome	exposure	Inverse variance weighted	7	-1.49649	0.697212	0.0318413	-2.86303	-0.129959	0.223914	0.0570955	0.878132	0.0483606101538461
				Soq7rJ	JyvnfM	outcome	exposure	Simple mode	7	-1.56154	1.10427	0.207064
				Soq7rJ	JyvnfM	outcome	exposure	Weighted mode	7	-1.79568	0.953331	0.108613
2909	Actinomycetaceae	Pauljensenia	unclassified_mgs_1346	fHFKzL	6ym6bt	outcome	exposure	MR Egger	6	81.8035	85.1658	0.391187
				fHFKzL	6ym6bt	outcome	exposure	Weighted median	6	-1.47475	1.02104	0.148636
				fHFKzL	6ym6bt	outcome	exposure	Inverse variance weighted	6	-1.63668	0.798397	0.0403684	-3.20154	-0.0718235	0.194625	0.0406995	0.930695	0.0483606101538461
				fHFKzL	6ym6bt	outcome	exposure	Simple mode	6	-1.05702	1.34897	0.468762
				fHFKzL	6ym6bt	outcome	exposure	Weighted mode	6	-1.59864	1.0517	0.188972
2941	Actinomycetaceae	Pauljensenia	Pauljensenia_sp000411415_mgs_3261	XYRFqf	1Psquz	outcome	exposure	MR Egger	14	21.5392	12.38	0.107445
				XYRFqf	1Psquz	outcome	exposure	Weighted median	14	-1.07121	0.418828	0.010539
				XYRFqf	1Psquz	outcome	exposure	Inverse variance weighted	14	-0.822258	0.309192	0.00782858	-1.42828	-0.216241	0.439438	0.239722	0.805541	0.0420122773846154
				XYRFqf	1Psquz	outcome	exposure	Simple mode	14	-1.07987	0.610021	0.100123
				XYRFqf	1Psquz	outcome	exposure	Weighted mode	14	-0.769363	0.467848	0.12403
3019	Actinomycetaceae	Pauljensenia	Pauljensenia_sp000758755_mgs_2416	2f9wid	f8nGU5	outcome	exposure	MR Egger	9	24.8137	14.4321	0.12924
				2f9wid	f8nGU5	outcome	exposure	Weighted median	9	1.00253	0.490808	0.041091
				2f9wid	f8nGU5	outcome	exposure	Inverse variance weighted	9	0.842902	0.407532	0.0386111	0.0441389	1.64167	2.3231	1.04513	5.16376	0.0483606101538461
				2f9wid	f8nGU5	outcome	exposure	Simple mode	9	1.51353	0.737122	0.074127
				2f9wid	f8nGU5	outcome	exposure	Weighted mode	9	1.19247	0.596137	0.0804743
2929	Saccharimonadaceae	TM7x	unclassified_mgs_356	IrXent	yu2dBD	outcome	exposure	MR Egger	10	-2.80539	7.94755	0.733218
				IrXent	yu2dBD	outcome	exposure	Weighted median	10	-1.02469	0.418279	0.0142949
				IrXent	yu2dBD	outcome	exposure	Inverse variance weighted	10	-0.815152	0.295686	0.0058367	-1.3947	-0.235608	0.442572	0.247908	0.790091	0.0398841303333333
				IrXent	yu2dBD	outcome	exposure	Simple mode	10	-1.42547	0.70814	0.074967
				IrXent	yu2dBD	outcome	exposure	Weighted mode	10	-1.46666	0.715955	0.0707816
3224	Saccharimonadaceae	TM7x	unclassified_mgs_3001	OXgZRW	yQnZWM	outcome	exposure	MR Egger	11	3.87307	5.76371	0.518475
				OXgZRW	yQnZWM	outcome	exposure	Weighted median	11	-0.589199	0.389797	0.130647
				OXgZRW	yQnZWM	outcome	exposure	Inverse variance weighted	11	-0.605927	0.305415	0.047262	-1.20454	-0.00731296	0.545568	0.29983	0.992714	0.049428324295082
				OXgZRW	yQnZWM	outcome	exposure	Simple mode	11	-0.6799	0.510705	0.212644
				OXgZRW	yQnZWM	outcome	exposure	Weighted mode	11	-0.665476	0.476361	0.19264
3303	Saccharimonadaceae	TM7x	unclassified_mgs_2814	Li2wkW	lFc5eh	outcome	exposure	MR Egger	6	-4.54029	11.6579	0.716781
				Li2wkW	lFc5eh	outcome	exposure	Weighted median	6	0.709858	0.647668	0.27307
				Li2wkW	lFc5eh	outcome	exposure	Inverse variance weighted	6	1.07583	0.52206	0.0393279	0.0525918	2.09907	2.93242	1.054	8.15855	0.0483606101538461
				Li2wkW	lFc5eh	outcome	exposure	Simple mode	6	0.707245	0.821823	0.428796
				Li2wkW	lFc5eh	outcome	exposure	Weighted mode	6	0.657325	0.671714	0.37273
3304	Saccharimonadaceae	TM7x	unclassified_mgs_503	ArOxav	6vYWJn	outcome	exposure	MR Egger	8	12.4654	6.40289	0.0994933
				ArOxav	6vYWJn	outcome	exposure	Weighted median	8	-1.02025	0.497436	0.0402658
				ArOxav	6vYWJn	outcome	exposure	Inverse variance weighted	8	-0.696928	0.353074	0.0483946	-1.38895	-0.00490318	0.498113	0.249336	0.995109	0.049428324295082
				ArOxav	6vYWJn	outcome	exposure	Simple mode	8	-1.09638	0.653268	0.137184
				ArOxav	6vYWJn	outcome	exposure	Weighted mode	8	-1.0459	0.622445	0.136786
3062	Treponemataceae	Treponema_D	unclassified_mgs_2715	gkIzVt	PoOM1l	outcome	exposure	MR Egger	7	0.0128071	6.1116	0.998409
				gkIzVt	PoOM1l	outcome	exposure	Weighted median	7	-0.946448	0.490925	0.0538693
				gkIzVt	PoOM1l	outcome	exposure	Inverse variance weighted	7	-0.827393	0.404664	0.0408903	-1.62054	-0.0342512	0.437187	0.197793	0.966329	0.0483606101538461
				gkIzVt	PoOM1l	outcome	exposure	Simple mode	7	-1.05958	0.628938	0.143026
				gkIzVt	PoOM1l	outcome	exposure	Weighted mode	7	-0.955451	0.521311	0.116538
3074	Saccharimonadaceae	unclassified_mgs_1254		5zAN2Y	4sl4Vo	outcome	exposure	MR Egger	6	6.67259	7.28663	0.41162
				5zAN2Y	4sl4Vo	outcome	exposure	Weighted median	6	-0.789685	0.589558	0.180424
				5zAN2Y	4sl4Vo	outcome	exposure	Inverse variance weighted	6	-1.08315	0.419445	0.00981309	-1.90527	-0.261041	0.338526	0.148783	0.77025	0.0432969137142857
				5zAN2Y	4sl4Vo	outcome	exposure	Simple mode	6	-0.763885	0.797081	0.381898
				5zAN2Y	4sl4Vo	outcome	exposure	Weighted mode	6	-0.746642	0.835491	0.41245
315	Pasteurellaceae	Aggregatibacter	unclassified_mgs_1613	ZJVPmn	JQqaZM	outcome	exposure	MR Egger	11	-3.60842	22.4016	0.875589
				ZJVPmn	JQqaZM	outcome	exposure	Weighted median	11	0.699818	0.537286	0.192744
				ZJVPmn	JQqaZM	outcome	exposure	Inverse variance weighted	11	0.818714	0.392568	0.0370209	0.0492804	1.58815	2.26758	1.05051	4.89467	0.0483606101538461
				ZJVPmn	JQqaZM	outcome	exposure	Simple mode	11	0.282899	0.639989	0.667869
				ZJVPmn	JQqaZM	outcome	exposure	Weighted mode	11	0.633376	0.505142	0.238414
998	Pasteurellaceae	Aggregatibacter	Aggregatibacter_sp000466335_mgs_1474	hWOLEl	LOlZmK	outcome	exposure	MR Egger	7	11.8399	18.4649	0.549617
				hWOLEl	LOlZmK	outcome	exposure	Weighted median	7	-1.07764	0.613889	0.0791855
				hWOLEl	LOlZmK	outcome	exposure	Inverse variance weighted	7	-1.08414	0.435207	0.0127356	-1.93714	-0.231129	0.338194	0.144115	0.793637	0.0483310303235294
				hWOLEl	LOlZmK	outcome	exposure	Simple mode	7	-1.21803	0.793094	0.175496
				hWOLEl	LOlZmK	outcome	exposure	Weighted mode	7	-1.02287	0.593382	0.135512
3186	Erysipelotrichaceae	Solobacterium	unclassified_mgs_3502	C4bW5X	9kK0nB	outcome	exposure	MR Egger	7	-17.8717	35.303	0.634215
				C4bW5X	9kK0nB	outcome	exposure	Weighted median	7	1.16136	0.735197	0.114186
				C4bW5X	9kK0nB	outcome	exposure	Inverse variance weighted	7	1.50367	0.526877	0.0043182	0.470991	2.53635	4.49817	1.60158	12.6335	0.0391319724705882
				C4bW5X	9kK0nB	outcome	exposure	Simple mode	7	0.90297	0.923432	0.365917
				C4bW5X	9kK0nB	outcome	exposure	Weighted mode	7	0.855103	0.73952	0.291517
3224	Erysipelotrichaceae	Solobacterium	unclassified_mgs_1689	3mqbB2	YWZaYP	outcome	exposure	MR Egger	10	-12.1912	9.06849	0.215707
				3mqbB2	YWZaYP	outcome	exposure	Weighted median	10	0.859115	0.49825	0.08466
				3mqbB2	YWZaYP	outcome	exposure	Inverse variance weighted	10	1.02315	0.360785	0.00456958	-1.20454	-0.00731296	0.545568	0.29983	0.992714	0.0391319724705882
				3mqbB2	YWZaYP	outcome	exposure	Simple mode	10	0.556235	0.654166	0.417207
				3mqbB2	YWZaYP	outcome	exposure	Weighted mode	10	0.757199	0.530798	0.18747
3288	Erysipelotrichaceae	Solobacterium	unclassified_mgs_3587	Vo0I43	BTg4QB	outcome	exposure	MR Egger	7	-14.82	17.7519	0.441859
				Vo0I43	BTg4QB	outcome	exposure	Weighted median	7	-1.12913	0.6247	0.0706874
				Vo0I43	BTg4QB	outcome	exposure	Inverse variance weighted	7	-1.07509	0.476692	0.0241141	-2.0094	-0.14077	0.341268	0.134069	0.868689	0.0483606101538461
				Vo0I43	BTg4QB	outcome	exposure	Simple mode	7	-1.05248	0.874056	0.273879
				Vo0I43	BTg4QB	outcome	exposure	Weighted mode	7	-1.16521	0.655224	0.125664
3196	Atopobiaceae	Lancefieldella	unclassified_mgs_1084	5Eamn1	AeF88E	outcome	exposure	MR Egger	7	-53.2296	28.2697	0.118432
				5Eamn1	AeF88E	outcome	exposure	Weighted median	7	1.43163	0.69996	0.0408256
				5Eamn1	AeF88E	outcome	exposure	Inverse variance weighted	7	1.41214	0.61317	0.0212778	0.210329	2.61395	4.10474	1.23408	13.6529	0.0483606101538461
				5Eamn1	AeF88E	outcome	exposure	Simple mode	7	1.47391	1.10201	0.229533
				5Eamn1	AeF88E	outcome	exposure	Weighted mode	7	1.77306	0.797349	0.0678515
3322	Atopobiaceae	Lancefieldella	unclassified_mgs_2408	Z6lgWO	F8impX	outcome	exposure	MR Egger	9	4.44356	33.7821	0.899052
				Z6lgWO	F8impX	outcome	exposure	Weighted median	9	0.819605	0.591218	0.165656
				Z6lgWO	F8impX	outcome	exposure	Inverse variance weighted	9	0.84819	0.39444	0.0315265	0.075087	1.62129	2.33541	1.07798	5.05962	0.0483606101538461
				Z6lgWO	F8impX	outcome	exposure	Simple mode	9	-0.240168	0.896457	0.795548
				Z6lgWO	F8impX	outcome	exposure	Weighted mode	9	0.761864	0.801053	0.36941
3670	Atopobiaceae	Lancefieldella	unclassified_mgs_2277	sDBozv	6iUDtC	outcome	exposure	MR Egger	10	-0.760769	12.5411	0.953116
				sDBozv	6iUDtC	outcome	exposure	Weighted median	10	1.00373	0.60464	0.0969063
				sDBozv	6iUDtC	outcome	exposure	Inverse variance weighted	10	1.08176	0.463306	0.0195502	0.17368	1.98984	2.94986	1.18967	7.31435	0.0483606101538461
				sDBozv	6iUDtC	outcome	exposure	Simple mode	10	0.54253	0.792386	0.510792
				sDBozv	6iUDtC	outcome	exposure	Weighted mode	10	0.977668	0.605631	0.14092
879	Bacteroidaceae	Alloprevotella	Alloprevotella_tannerae_mgs_3260	k4Mwgi	Deodiy	outcome	exposure	MR Egger	10	14.0587	21.3098	0.527961
				k4Mwgi	Deodiy	outcome	exposure	Weighted median	10	-0.873199	0.550977	0.113007
				k4Mwgi	Deodiy	outcome	exposure	Inverse variance weighted	10	-0.828643	0.410459	0.0435056	-1.63314	-0.0241443	0.436641	0.195315	0.976145	0.049025346362069
				k4Mwgi	Deodiy	outcome	exposure	Simple mode	10	1.02294	0.855642	0.262433
				k4Mwgi	Deodiy	outcome	exposure	Weighted mode	10	-0.949613	0.610812	0.154445
1071	Aerococcaceae	Granulicatella	unclassified_mgs_1378	m5Ps7O	wX19bF	outcome	exposure	MR Egger	8	-6.93599	11.6261	0.572587
				m5Ps7O	wX19bF	outcome	exposure	Weighted median	8	-0.717491	0.490237	0.143314
				m5Ps7O	wX19bF	outcome	exposure	Inverse variance weighted	8	-0.91661	0.395594	0.0205012	-1.69197	-0.141245	0.399872	0.184156	0.868276	0.0483606101538461
				m5Ps7O	wX19bF	outcome	exposure	Simple mode	8	-0.807859	0.568207	0.198081
				m5Ps7O	wX19bF	outcome	exposure	Weighted mode	8	-0.787971	0.468547	0.136504
243	Aerococcaceae	Granulicatella	unclassified_mgs_1243	rkmJXH	EhNjwa	outcome	exposure	MR Egger	8	7.15297	16.8507	0.686007
				rkmJXH	EhNjwa	outcome	exposure	Weighted median	8	-1.34429	0.575765	0.0195541
				rkmJXH	EhNjwa	outcome	exposure	Inverse variance weighted	8	-1.21655	0.447603	0.00656936	-2.09385	-0.339248	0.296251	0.123212	0.712306	0.0420122773846154
				rkmJXH	EhNjwa	outcome	exposure	Simple mode	8	-1.70995	0.840817	0.0814693
				rkmJXH	EhNjwa	outcome	exposure	Weighted mode	8	-1.26424	0.555603	0.0570185
1153	Fusobacterium	Fusobacterium	unclassified_mgs_1473	Eb5uoF	AKZEA7	outcome	exposure	MR Egger	8	10.8308	14.5351	0.484336
				Eb5uoF	AKZEA7	outcome	exposure	Weighted median	8	1.04743	0.579152	0.0705189
				Eb5uoF	AKZEA7	outcome	exposure	Inverse variance weighted	8	1.27708	0.443581	0.00398917	0.407658	2.1465	3.58614	1.50329	8.55482	0.0391319724705882
				Eb5uoF	AKZEA7	outcome	exposure	Simple mode	8	1.08346	0.712504	0.172156
				Eb5uoF	AKZEA7	outcome	exposure	Weighted mode	8	1.00869	0.631954	0.154487
1831	Fusobacterium	Fusobacterium	unclassified_mgs_2160	4PuiPR	oLres9	outcome	exposure	MR Egger	10	-3.48688	4.96172	0.502141
				4PuiPR	oLres9	outcome	exposure	Weighted median	10	-0.968622	0.387769	0.0124918
				4PuiPR	oLres9	outcome	exposure	Inverse variance weighted	10	-0.842355	0.299295	0.00488583	-1.42897	-0.255737	0.430695	0.239555	0.774345	0.0391319724705882
				4PuiPR	oLres9	outcome	exposure	Simple mode	10	-1.06241	0.529021	0.0755412
				4PuiPR	oLres9	outcome	exposure	Weighted mode	10	-1.03824	0.461514	0.0510331
2300	Fusobacterium	Fusobacterium	Fusobacterium_periodonticum_C_mgs_3022	4PuiPR	oLres9	outcome	exposure	MR Egger	10	-3.48688	4.96172	0.502141
				4PuiPR	oLres9	outcome	exposure	Weighted median	10	-0.968622	0.387769	0.0124918
				4PuiPR	oLres9	outcome	exposure	Inverse variance weighted	10	-0.842355	0.299295	0.00488583	-2.64204	-0.178102	0.244126	0.0712157	0.836857	0.0391319724705882
				4PuiPR	oLres9	outcome	exposure	Simple mode	10	-1.06241	0.529021	0.0755412
				4PuiPR	oLres9	outcome	exposure	Weighted mode	10	-1.03824	0.461514	0.0510331
1184	Streptococcus	Streptococcus	unclassified_mgs_2894	nZBMn2	wLeX24	outcome	exposure	MR Egger	10	-6.42106	8.14524	0.453233
				nZBMn2	wLeX24	outcome	exposure	Weighted median	10	0.879834	0.432614	0.0419753
				nZBMn2	wLeX24	outcome	exposure	Inverse variance weighted	10	0.892404	0.34008	0.00868772	0.225848	1.55896	2.44099	1.25339	4.75388	0.0420122773846154
				nZBMn2	wLeX24	outcome	exposure	Simple mode	10	0.390053	0.644108	0.559758
				nZBMn2	wLeX24	outcome	exposure	Weighted mode	10	0.896555	0.480224	0.0947582
121	Streptococcus	Streptococcus	unclassified_mgs_1936	yD8QRK	zZNQ6r	outcome	exposure	MR Egger	6	-11.3366	23.3567	0.652802
				yD8QRK	zZNQ6r	outcome	exposure	Weighted median	6	-1.16254	0.767902	0.130046
				yD8QRK	zZNQ6r	outcome	exposure	Inverse variance weighted	6	-1.24321	0.588331	0.0345911	-2.39634	-0.0900812	0.288457	0.0910507	0.913857	0.0483606101538461
				yD8QRK	zZNQ6r	outcome	exposure	Simple mode	6	-1.93052	0.995159	0.110083
				yD8QRK	zZNQ6r	outcome	exposure	Weighted mode	6	-1.09482	0.805794	0.232325
1524	Streptococcus	Streptococcus	unclassified_mgs_1184	Baz0EH	6kv3IS	outcome	exposure	MR Egger	8	-7.89882	7.80693	0.350696
				Baz0EH	6kv3IS	outcome	exposure	Weighted median	8	0.82395	0.558288	0.139984
				Baz0EH	6kv3IS	outcome	exposure	Inverse variance weighted	8	0.998273	0.468382	0.0330625	0.0802447	1.9163	2.71359	1.08355	6.79577	0.0483606101538461
				Baz0EH	6kv3IS	outcome	exposure	Simple mode	8	1.49357	0.691752	0.0676968
				Baz0EH	6kv3IS	outcome	exposure	Weighted mode	8	0.907238	0.526735	0.12867
1965	Streptococcus	Streptococcus	Streptococcus_infantis_mgs_2056	EZOxg7	Bo29Mv	outcome	exposure	MR Egger	5	-20.3544	23.0846	0.442851
				EZOxg7	Bo29Mv	outcome	exposure	Weighted median	5	-1.1419	1.13694	0.315207
				EZOxg7	Bo29Mv	outcome	exposure	Inverse variance weighted	5	-1.52434	0.712907	0.0325005	-2.92164	-0.12704	0.217765	0.0538456	0.880698	0.0483606101538461
				EZOxg7	Bo29Mv	outcome	exposure	Simple mode	5	-3.02451	1.1391	0.0566749
				EZOxg7	Bo29Mv	outcome	exposure	Weighted mode	5	-0.97265	0.929042	0.354219
272	Streptococcus	Streptococcus	unclassified_mgs_1947	9gci7b	DSJx8A	outcome	exposure	MR Egger	9	-9.03799	15.6446	0.581561
				9gci7b	DSJx8A	outcome	exposure	Weighted median	9	1.25096	0.487896	0.0103479
				9gci7b	DSJx8A	outcome	exposure	Inverse variance weighted	9	1.27434	0.416149	0.00219702	0.458688	2.08999	3.57634	1.582	8.08486	0.0391319724705882
				9gci7b	DSJx8A	outcome	exposure	Simple mode	9	1.06273	0.58337	0.105975
				9gci7b	DSJx8A	outcome	exposure	Weighted mode	9	0.94537	0.50402	0.0975544
691	Streptococcus	Streptococcus	unclassified_mgs_1954	x1Jqae	l8jHXE	outcome	exposure	MR Egger	6	16.8816	16.3035	0.358947
				x1Jqae	l8jHXE	outcome	exposure	Weighted median	6	0.871345	0.565178	0.123142
				x1Jqae	l8jHXE	outcome	exposure	Inverse variance weighted	6	1.03158	0.449016	0.0215939	0.151514	1.91166	2.80551	1.16359	6.76428	0.0483606101538461
				x1Jqae	l8jHXE	outcome	exposure	Simple mode	6	0.715646	0.634889	0.310828
				x1Jqae	l8jHXE	outcome	exposure	Weighted mode	6	0.808831	0.542744	0.196343
85	Streptococcus	Streptococcus	unclassified_mgs_1889	wmBS83	WtOpij	outcome	exposure	MR Egger	10	6.18596	25.6103	0.815211
				wmBS83	WtOpij	outcome	exposure	Weighted median	10	1.13885	0.483702	0.0185503
				wmBS83	WtOpij	outcome	exposure	Inverse variance weighted	10	0.780038	0.36907	0.0345561	0.0566604	1.50342	2.18156	1.0583	4.49703	0.0483606101538461
				wmBS83	WtOpij	outcome	exposure	Simple mode	10	1.0729	0.560532	0.0878873
				wmBS83	WtOpij	outcome	exposure	Weighted mode	10	1.09948	0.463824	0.0418773
884	Streptococcus	Streptococcus	Streptococcus_sp000187745_mgs_3504	YxeTi9	oqnHdu	outcome	exposure	MR Egger	3	-40.0702	56.8476	0.609123
				YxeTi9	oqnHdu	outcome	exposure	Weighted median	3	1.77148	0.849501	0.0370406
				YxeTi9	oqnHdu	outcome	exposure	Inverse variance weighted	3	1.86058	0.705838	0.00838932	0.477137	3.24402	6.42747	1.61145	25.6367	0.0420122773846154
				YxeTi9	oqnHdu	outcome	exposure	Simple mode	3	1.12892	1.06978	0.401953
				YxeTi9	oqnHdu	outcome	exposure	Weighted mode	3	2.33431	0.944217	0.131986
976	Streptococcus	Streptococcus	Streptococcus_mitis_AP_mgs_810	IOzfVG	WcuGpL	outcome	exposure	MR Egger	4	-13.3344	18.456	0.545051
				IOzfVG	WcuGpL	outcome	exposure	Weighted median	4	-1.14544	0.738562	0.120925
				IOzfVG	WcuGpL	outcome	exposure	Inverse variance weighted	4	-1.23076	0.598065	0.0395994	-2.40297	-0.0585525	0.29207	0.090449	0.943129	0.0483606101538461
				IOzfVG	WcuGpL	outcome	exposure	Simple mode	4	-0.708503	0.907982	0.492118
				IOzfVG	WcuGpL	outcome	exposure	Weighted mode	4	-1.13029	0.700736	0.205144
989	Streptococcus	Streptococcus	unclassified_mgs_2710	PmJUob	sXyZnU	outcome	exposure	MR Egger	11	-10.8485	7.33605	0.173322
				PmJUob	sXyZnU	outcome	exposure	Weighted median	11	-0.885485	0.625336	0.156771
				PmJUob	sXyZnU	outcome	exposure	Inverse variance weighted	11	-0.979919	0.461689	0.0337988	-1.88483	-0.075008	0.375342	0.151855	0.927736	0.0483606101538461
				PmJUob	sXyZnU	outcome	exposure	Simple mode	11	-1.5836	0.877861	0.101401
				PmJUob	sXyZnU	outcome	exposure	Weighted mode	11	-0.854756	0.73821	0.273821
1210	CAG-508	CAG-793	unclassified_mgs_1417	Dh2Gum	dKRGpe	outcome	exposure	MR Egger	8	5.00099	11.4166	0.676682
				Dh2Gum	dKRGpe	outcome	exposure	Weighted median	8	-1.24351	0.53903	0.0210586
				Dh2Gum	dKRGpe	outcome	exposure	Inverse variance weighted	8	-1.16573	0.406234	0.00410987	-1.96195	-0.369512	0.311695	0.140584	0.691072	0.0391319724705882
				Dh2Gum	dKRGpe	outcome	exposure	Simple mode	8	-1.73344	0.751693	0.0545032
				Dh2Gum	dKRGpe	outcome	exposure	Weighted mode	8	-1.40248	0.656094	0.0698798
1213	CAG-508	CAG-793	unclassified_mgs_1238	aGQmiE	kuzPTx	outcome	exposure	MR Egger	9	11.7297	17.9745	0.534866
				aGQmiE	kuzPTx	outcome	exposure	Weighted median	9	0.895422	0.60711	0.140242
				aGQmiE	kuzPTx	outcome	exposure	Inverse variance weighted	9	0.976607	0.441379	0.0269234	0.111504	1.84171	2.65543	1.11796	6.30732	0.0483606101538461
				aGQmiE	kuzPTx	outcome	exposure	Simple mode	9	0.827633	0.736917	0.293965
				aGQmiE	kuzPTx	outcome	exposure	Weighted mode	9	0.883759	0.668852	0.222937
1275	Campylobacteraceae	Campylobacter_A	unclassified_mgs_3488	qXXJBZ	h6ZqT2	outcome	exposure	MR Egger	10	-4.4438	14.7162	0.770378
				qXXJBZ	h6ZqT2	outcome	exposure	Weighted median	10	-0.862379	0.642238	0.179346
				qXXJBZ	h6ZqT2	outcome	exposure	Inverse variance weighted	10	-0.958502	0.445688	0.0315067	-1.83205	-0.0849543	0.383467	0.160085	0.918554	0.0483606101538461
				qXXJBZ	h6ZqT2	outcome	exposure	Simple mode	10	-0.303545	0.858374	0.73176
				qXXJBZ	h6ZqT2	outcome	exposure	Weighted mode	10	-0.829396	0.68102	0.254237
2545	Campylobacteraceae	Campylobacter_A	unclassified_mgs_1778	jGIAtZ	ynXPqR	outcome	exposure	MR Egger	5	-12.0656	20.2407	0.593086
				jGIAtZ	ynXPqR	outcome	exposure	Weighted median	5	0.894506	0.727548	0.218892
				jGIAtZ	ynXPqR	outcome	exposure	Inverse variance weighted	5	1.32614	0.564691	0.0188526	0.219344	2.43293	3.76647	1.24526	11.3922	0.0483606101538461
				jGIAtZ	ynXPqR	outcome	exposure	Simple mode	5	0.944648	0.987377	0.392884
				jGIAtZ	ynXPqR	outcome	exposure	Weighted mode	5	0.882716	0.764091	0.3123
2724	Campylobacteraceae	Campylobacter_A	Campylobacter_A_rectus_mgs_1402	K56NJw	18cq4L	outcome	exposure	MR Egger	9	7.09107	26.723	0.798381
				K56NJw	18cq4L	outcome	exposure	Weighted median	9	1.61101	0.665945	0.0155577
				K56NJw	18cq4L	outcome	exposure	Inverse variance weighted	9	1.49701	0.477347	0.00171213	0.561406	2.43261	4.4683	1.75314	11.3885	0.0391319724705882
				K56NJw	18cq4L	outcome	exposure	Simple mode	9	1.66686	0.9238	0.108827
				K56NJw	18cq4L	outcome	exposure	Weighted mode	9	1.51849	0.661922	0.0509413
1353	Pasteurellaceae	Aggregatibacter	unclassified_mgs_2851	K9su7T	ERqePM	outcome	exposure	MR Egger	6	-4.74086	13.347	0.740377
				K9su7T	ERqePM	outcome	exposure	Weighted median	6	1.44214	0.547873	0.00848191
				K9su7T	ERqePM	outcome	exposure	Inverse variance weighted	6	1.36862	0.412685	0.000911902	0.559759	2.17748	3.92993	1.75025	8.82406	0.0391319724705882
				K9su7T	ERqePM	outcome	exposure	Simple mode	6	1.44276	0.57875	0.0549664
				K9su7T	ERqePM	outcome	exposure	Weighted mode	6	1.44276	0.501238	0.0346531
1425	Flavobacteriaceae	Capnocytophaga	unclassified_mgs_3113	Oybiq4	yL9upP	outcome	exposure	MR Egger	5	-30.5592	26.9887	0.33983
				Oybiq4	yL9upP	outcome	exposure	Weighted median	5	-1.17126	0.738293	0.11264
				Oybiq4	yL9upP	outcome	exposure	Inverse variance weighted	5	-1.24361	0.570776	0.0293455	-2.36233	-0.124894	0.28834	0.0942	0.882591	0.0483606101538461
				Oybiq4	yL9upP	outcome	exposure	Simple mode	5	-1.2543	0.848596	0.213455
				Oybiq4	yL9upP	outcome	exposure	Weighted mode	5	-1.29685	0.702636	0.13868
1492	Tannerellaceae	Tannerella		TPKrpl	A8Drhz	outcome	exposure	MR Egger	5	-2.51902	17.0143	0.891692
				TPKrpl	A8Drhz	outcome	exposure	Weighted median	5	1.19598	0.546495	0.0286363
				TPKrpl	A8Drhz	outcome	exposure	Inverse variance weighted	5	1.2497	0.436985	0.00423885	0.393206	2.10619	3.48928	1.48172	8.21684	0.0391319724705882
				TPKrpl	A8Drhz	outcome	exposure	Simple mode	5	1.1928	0.580558	0.109122
				TPKrpl	A8Drhz	outcome	exposure	Weighted mode	5	1.18594	0.561494	0.102247
158	Lachnospiraceae	Lachnoanaerobaculum	Lachnoanaerobaculum_umeaense_mgs_772	CaRgUQ	jxiUIM	outcome	exposure	MR Egger	5	0.731417	4.9201	0.891253
				CaRgUQ	jxiUIM	outcome	exposure	Weighted median	5	0.895977	0.60069	0.13581
				CaRgUQ	jxiUIM	outcome	exposure	Inverse variance weighted	5	1.05461	0.512718	0.0396957	0.0496832	2.05954	2.87085	1.05094	7.84233	0.0483606101538461
				CaRgUQ	jxiUIM	outcome	exposure	Simple mode	5	0.998839	0.852313	0.306269
				CaRgUQ	jxiUIM	outcome	exposure	Weighted mode	5	0.867993	0.589659	0.214991
1622	Saccharimonadaceae	unclassified_mgs_2626	unclassified_mgs_2626	ouqSIp	ISLpvb	outcome	exposure	MR Egger	10	-8.16765	13.2015	0.553324
				ouqSIp	ISLpvb	outcome	exposure	Weighted median	10	-1.2789	0.474931	0.00708537
				ouqSIp	ISLpvb	outcome	exposure	Inverse variance weighted	10	-0.89603	0.41699	0.0316497	-1.71333	-0.0787307	0.408187	0.180265	0.924289	0.0483606101538461
				ouqSIp	ISLpvb	outcome	exposure	Simple mode	10	-1.5837	0.747931	0.0633005
				ouqSIp	ISLpvb	outcome	exposure	Weighted mode	10	-1.50025	0.656253	0.0480815
163	Veillonellaceae	Veillonella	unclassified_mgs_2905	lcyQXE	w9jSt0	outcome	exposure	MR Egger	5	-31.5415	16.7806	0.156751
				lcyQXE	w9jSt0	outcome	exposure	Weighted median	5	0.92928	0.655122	0.15605
				lcyQXE	w9jSt0	outcome	exposure	Inverse variance weighted	5	1.31589	0.528705	0.0128141	0.279629	2.35215	3.72807	1.32264	10.5081	0.0483310303235294
				lcyQXE	w9jSt0	outcome	exposure	Simple mode	5	0.877474	0.986487	0.423999
				lcyQXE	w9jSt0	outcome	exposure	Weighted mode	5	0.629695	0.712065	0.426475
1647	Bacteroidaceae	Prevotella	Prevotella_enoeca_mgs_792	YrYy8L	Z9R80r	outcome	exposure	MR Egger	11	7.75532	5.61311	0.20041
				YrYy8L	Z9R80r	outcome	exposure	Weighted median	11	-0.55499	0.526797	0.292103
				YrYy8L	Z9R80r	outcome	exposure	Inverse variance weighted	11	-0.705498	0.357893	0.0486947	-1.40697	-0.00402823	0.493863	0.244885	0.99598	0.049428324295082
				YrYy8L	Z9R80r	outcome	exposure	Simple mode	11	-0.925059	0.744635	0.24247
				YrYy8L	Z9R80r	outcome	exposure	Weighted mode	11	-0.900751	0.668962	0.207869
2096	Bacteroidaceae	Prevotella	Prevotella_multisaccharivorax_mgs_669	b4SM36	KOZs1E	outcome	exposure	MR Egger	7	-2.74825	12.339	0.832559
				b4SM36	KOZs1E	outcome	exposure	Weighted median	7	-0.823833	0.5541	0.137069
				b4SM36	KOZs1E	outcome	exposure	Inverse variance weighted	7	-0.871273	0.402379	0.0303643	-1.65994	-0.0826107	0.418419	0.190151	0.92071	0.0483606101538461
				b4SM36	KOZs1E	outcome	exposure	Simple mode	7	-1.52652	0.760531	0.091512
				b4SM36	KOZs1E	outcome	exposure	Weighted mode	7	-0.86566	0.642327	0.226415
248	Bacteroidaceae	Prevotella	Prevotella_oralis_mgs_326	U5yxgF	f5XcZD	outcome	exposure	MR Egger	5	4.12212	20.1149	0.850744
				U5yxgF	f5XcZD	outcome	exposure	Weighted median	5	-1.41835	0.889403	0.110774
				U5yxgF	f5XcZD	outcome	exposure	Inverse variance weighted	5	-1.47661	0.699612	0.0348061	-2.84784	-0.105367	0.228412	0.0579691	0.899994	0.0483606101538461
				U5yxgF	f5XcZD	outcome	exposure	Simple mode	5	-1.64668	1.1701	0.23209
				U5yxgF	f5XcZD	outcome	exposure	Weighted mode	5	-1.48865	0.791158	0.133034
346	Bacteroidaceae	Prevotella	unclassified_mgs_1086	jSpu5h	plIutG	outcome	exposure	MR Egger	11	-11.0339	11.7563	0.372463
				jSpu5h	plIutG	outcome	exposure	Weighted median	11	0.972384	0.529168	0.0661256
				jSpu5h	plIutG	outcome	exposure	Inverse variance weighted	11	0.842048	0.357789	0.0185989	0.140781	1.54331	2.32112	1.15117	4.68008	0.0483606101538461
				jSpu5h	plIutG	outcome	exposure	Simple mode	11	1.58149	0.79659	0.0752034
				jSpu5h	plIutG	outcome	exposure	Weighted mode	11	1.14882	0.608508	0.0883627
799	Bacteroidaceae	Prevotella	Prevotella_denticola_mgs_3531	qHYlAo	uoD9Kp	outcome	exposure	MR Egger	4	46.4946	30.0379	0.261739
				qHYlAo	uoD9Kp	outcome	exposure	Weighted median	4	-1.27791	0.863202	0.138759
				qHYlAo	uoD9Kp	outcome	exposure	Inverse variance weighted	4	-1.45138	0.635038	0.022283	-2.69606	-0.206711	0.234246	0.0674709	0.813255	0.0483606101538461
				qHYlAo	uoD9Kp	outcome	exposure	Simple mode	4	-3.72714	1.03325	0.0365754
				qHYlAo	uoD9Kp	outcome	exposure	Weighted mode	4	-1.19574	0.827707	0.244302
1767	Saccharimonadaceae	TM7x	unclassified_mgs_356	pqM7oX	K8f4b5	outcome	exposure	MR Egger	8	-19.1273	26.1586	0.49221
				pqM7oX	K8f4b5	outcome	exposure	Weighted median	8	0.912572	0.57687	0.113664
				pqM7oX	K8f4b5	outcome	exposure	Inverse variance weighted	8	1.09452	0.527219	0.0378916	0.0611706	2.12787	2.98775	1.06308	8.39695	0.0483606101538461
				pqM7oX	K8f4b5	outcome	exposure	Simple mode	8	1.13118	0.825316	0.212829
				pqM7oX	K8f4b5	outcome	exposure	Weighted mode	8	0.872152	0.536956	0.14835
1829	Leptotrichiaceae	Leptotrichia_A		nw7Ksy	4mAWkZ	outcome	exposure	MR Egger	8	-3.19492	29.3545	0.916879
				nw7Ksy	4mAWkZ	outcome	exposure	Weighted median	8	2.06724	1.05881	0.0508898
				nw7Ksy	4mAWkZ	outcome	exposure	Inverse variance weighted	8	1.75501	0.792068	0.0267099	0.202557	3.30746	5.78351	1.22453	27.3157	0.0483606101538461
				nw7Ksy	4mAWkZ	outcome	exposure	Simple mode	8	2.96761	1.77165	0.137833
				nw7Ksy	4mAWkZ	outcome	exposure	Weighted mode	8	2.28513	1.44039	0.156655
1922	Pasteurellaceae	Haemophilus_D	unclassified_mgs_3120	8RYjfx	JSZHhL	outcome	exposure	MR Egger	6	20.2446	13.0133	0.194763
				8RYjfx	JSZHhL	outcome	exposure	Weighted median	6	-1.06408	0.472983	0.0244666
				8RYjfx	JSZHhL	outcome	exposure	Inverse variance weighted	6	-0.745979	0.354503	0.0353524	-1.4408	-0.0511541	0.47427	0.236737	0.950132	0.0483606101538461
				8RYjfx	JSZHhL	outcome	exposure	Simple mode	6	-1.31095	0.732328	0.133445
				8RYjfx	JSZHhL	outcome	exposure	Weighted mode	6	-1.33806	0.744892	0.132384
2162	Pasteurellaceae	Haemophilus_D	Haemophilus_D_parainfluenzae_K_mgs_2876	UcM2Vf	JaGWKj	outcome	exposure	MR Egger	9	12.0848	11.8872	0.343179
				UcM2Vf	JaGWKj	outcome	exposure	Weighted median	9	-0.378781	0.430191	0.37859
				UcM2Vf	JaGWKj	outcome	exposure	Inverse variance weighted	9	-0.679427	0.316859	0.0320126	-1.30047	-0.0583825	0.506907	0.272403	0.943289	0.0483606101538461
				UcM2Vf	JaGWKj	outcome	exposure	Simple mode	9	-1.55464	0.782977	0.0823375
				UcM2Vf	JaGWKj	outcome	exposure	Weighted mode	9	0.140342	0.664646	0.838047
2024	Neisseriaceae	Neisseria	Neisseria_sp000186165_mgs_3225	towVj6	lrsRoS	outcome	exposure	MR Egger	7	1.68128	5.54359	0.773887
				towVj6	lrsRoS	outcome	exposure	Weighted median	7	-0.793977	0.466684	0.088884
				towVj6	lrsRoS	outcome	exposure	Inverse variance weighted	7	-0.8398	0.358949	0.0193039	-1.54334	-0.136261	0.431797	0.213666	0.872615	0.0483606101538461
				towVj6	lrsRoS	outcome	exposure	Simple mode	7	-0.793922	0.620008	0.24764
				towVj6	lrsRoS	outcome	exposure	Weighted mode	7	-0.760609	0.513857	0.189317
203	Actinomycetaceae	Pauljensenia	unclassified_mgs_2054	blW1ec	PVNMmw	outcome	exposure	MR Egger	11	-9.65137	12.4814	0.459194
				blW1ec	PVNMmw	outcome	exposure	Weighted median	11	-0.684339	0.50527	0.175608
				blW1ec	PVNMmw	outcome	exposure	Inverse variance weighted	11	-0.966814	0.34757	0.00540848	-1.64805	-0.285577	0.380293	0.192425	0.75158	0.0391319724705882
				blW1ec	PVNMmw	outcome	exposure	Simple mode	11	-2.10439	0.870586	0.0362341
				blW1ec	PVNMmw	outcome	exposure	Weighted mode	11	0.00149651	0.637014	0.998172
27	Actinomycetaceae	Pauljensenia	unclassified_mgs_1793	jihMeQ	agiKob	outcome	exposure	MR Egger	5	-4.52674	12.3135	0.737558
				jihMeQ	agiKob	outcome	exposure	Weighted median	5	0.630919	0.580906	0.277437
				jihMeQ	agiKob	outcome	exposure	Inverse variance weighted	5	0.961764	0.432273	0.0260882	0.114508	1.80902	2.61631	1.12132	6.10446	0.0483606101538461
				jihMeQ	agiKob	outcome	exposure	Simple mode	5	0.916741	0.664343	0.239724
				jihMeQ	agiKob	outcome	exposure	Weighted mode	5	0.607196	0.606009	0.373061
607	Actinomycetaceae	Pauljensenia	unclassified_mgs_2414	wdoC6M	uzdlUr	outcome	exposure	MR Egger	5	10.6916	13.0027	0.471194
				wdoC6M	uzdlUr	outcome	exposure	Weighted median	5	0.581557	0.472938	0.218821
				wdoC6M	uzdlUr	outcome	exposure	Inverse variance weighted	5	0.761825	0.352088	0.0304847	0.0717324	1.45192	2.14218	1.07437	4.27129	0.0483606101538461
				wdoC6M	uzdlUr	outcome	exposure	Simple mode	5	0.31624	0.654662	0.654303
				wdoC6M	uzdlUr	outcome	exposure	Weighted mode	5	0.31624	0.670877	0.661927
2199	Actinomycetaceae	Pauljensenia	unclassified_mgs_1019	E21Pw6	CXc1uu	outcome	exposure	MR Egger	6	-43.0934	80.7053	0.621664
				E21Pw6	CXc1uu	outcome	exposure	Weighted median	6	-1.4066	0.589446	0.0170188
				E21Pw6	CXc1uu	outcome	exposure	Inverse variance weighted	6	-1.46681	0.455703	0.00128739	-2.35998	-0.573628	0.230661	0.0944217	0.563477	0.0391319724705882
				E21Pw6	CXc1uu	outcome	exposure	Simple mode	6	-1.77801	0.832709	0.0858352
				E21Pw6	CXc1uu	outcome	exposure	Weighted mode	6	-1.46151	0.741392	0.105748
2850	Actinomycetaceae	Pauljensenia	Pauljensenia_sp000308055_mgs_1905	NbB9CE	PlQS1n	outcome	exposure	MR Egger	6	12.8023	23.222	0.610774
				NbB9CE	PlQS1n	outcome	exposure	Weighted median	6	-1.60971	0.788576	0.0412227
				NbB9CE	PlQS1n	outcome	exposure	Inverse variance weighted	6	-1.40383	0.605246	0.0203709	-2.59011	-0.217552	0.245653	0.0750114	0.804485	0.0483606101538461
				NbB9CE	PlQS1n	outcome	exposure	Simple mode	6	-2.34124	1.16642	0.101006
				NbB9CE	PlQS1n	outcome	exposure	Weighted mode	6	-1.70432	0.866735	0.106417
326	Actinomycetaceae	Pauljensenia	unclassified_mgs_2411	iE6Vd6	0nDITZ	outcome	exposure	MR Egger	7	14.7243	17.4447	0.437146
				iE6Vd6	0nDITZ	outcome	exposure	Weighted median	7	-0.595276	0.573145	0.298984
				iE6Vd6	0nDITZ	outcome	exposure	Inverse variance weighted	7	-0.912948	0.402849	0.0234375	-1.70253	-0.123363	0.401339	0.182221	0.883942	0.0483606101538461
				iE6Vd6	0nDITZ	outcome	exposure	Simple mode	7	-0.342095	0.770553	0.672634
				iE6Vd6	0nDITZ	outcome	exposure	Weighted mode	7	-0.142146	0.772154	0.860007
210	Pasteurellaceae	Haemophilus_A	Haemophilus_A_parahaemolyticus_mgs_2975	0oxYsp	K1XZAB	outcome	exposure	MR Egger	10	-9.31668	8.37944	0.298496
				0oxYsp	K1XZAB	outcome	exposure	Weighted median	10	-1.6077	0.528303	0.00234119
				0oxYsp	K1XZAB	outcome	exposure	Inverse variance weighted	10	-1.28563	0.424275	0.00244411	-2.11721	-0.454049	0.276477	0.120367	0.635051	0.0391319724705882
				0oxYsp	K1XZAB	outcome	exposure	Simple mode	10	-1.6569	0.764362	0.058333
				0oxYsp	K1XZAB	outcome	exposure	Weighted mode	10	-1.45423	0.630766	0.046578
2345	Porphyromonadaceae	Porphyromonas	unclassified_mgs_1260	Tl4ou4	aE0TzQ	outcome	exposure	MR Egger	12	18.9715	18.317	0.324724
				Tl4ou4	aE0TzQ	outcome	exposure	Weighted median	12	-0.696797	0.512361	0.173838
				Tl4ou4	aE0TzQ	outcome	exposure	Inverse variance weighted	12	-0.863017	0.367776	0.0189466	-1.58386	-0.142175	0.421887	0.205182	0.867469	0.0483606101538461
				Tl4ou4	aE0TzQ	outcome	exposure	Simple mode	12	0.0617838	0.750453	0.935864
				Tl4ou4	aE0TzQ	outcome	exposure	Weighted mode	12	-0.438656	0.674251	0.528671
2595	Porphyromonadaceae	Porphyromonas	unclassified_mgs_3076	XOlqnX	H7pDpV	outcome	exposure	MR Egger	11	-11.4017	13.9939	0.436236
				XOlqnX	H7pDpV	outcome	exposure	Weighted median	11	-0.794911	0.658328	0.227251
				XOlqnX	H7pDpV	outcome	exposure	Inverse variance weighted	11	-1.20205	0.523261	0.0216062	-2.22764	-0.176455	0.300579	0.107783	0.838237	0.0483606101538461
				XOlqnX	H7pDpV	outcome	exposure	Simple mode	11	-1.58648	0.946297	0.124571
				XOlqnX	H7pDpV	outcome	exposure	Weighted mode	11	-0.683794	0.692507	0.346726
3630	Porphyromonadaceae	Porphyromonas	unclassified_mgs_1569	FWe9bh	P2Hgh8	outcome	exposure	MR Egger	9	4.38629	5.51222	0.452319
				FWe9bh	P2Hgh8	outcome	exposure	Weighted median	9	0.983397	0.444488	0.0269372
				FWe9bh	P2Hgh8	outcome	exposure	Inverse variance weighted	9	0.815958	0.34681	0.0186351	0.13621	1.49571	2.26134	1.14592	4.46249	0.0483606101538461
				FWe9bh	P2Hgh8	outcome	exposure	Simple mode	9	0.986616	0.604476	0.141285
				FWe9bh	P2Hgh8	outcome	exposure	Weighted mode	9	1.01981	0.569419	0.111076
2549	Actinomycetaceae	Actinomyce	unclassified_mgs_3468	DjnAA0	iUSxS1	outcome	exposure	MR Egger	7	-10.8488	24.5677	0.677231
				DjnAA0	iUSxS1	outcome	exposure	Weighted median	7	0.806312	0.493162	0.102052
				DjnAA0	iUSxS1	outcome	exposure	Inverse variance weighted	7	0.830187	0.414348	0.0451132	0.0180646	1.64231	2.29375	1.01823	5.16709	0.049025346362069
				DjnAA0	iUSxS1	outcome	exposure	Simple mode	7	0.732257	0.671609	0.317419
				DjnAA0	iUSxS1	outcome	exposure	Weighted mode	7	0.75607	0.590151	0.247427
2580	Micrococcaceae	Rothia	Rothia_mucilaginosa_mgs_3219	1CYTm3	Vkx5lm	outcome	exposure	MR Egger	11	3.26053	15.8306	0.841403
				1CYTm3	Vkx5lm	outcome	exposure	Weighted median	11	0.501828	0.473458	0.289181
				1CYTm3	Vkx5lm	outcome	exposure	Inverse variance weighted	11	1.00243	0.397139	0.0115986	0.224037	1.78082	2.7249	1.25112	5.93474	0.0475542
				1CYTm3	Vkx5lm	outcome	exposure	Simple mode	11	0.503137	0.555421	0.386312
				1CYTm3	Vkx5lm	outcome	exposure	Weighted mode	11	0.718568	0.500105	0.181306
3013	Saccharimonadaceae	unclassified_mgs_1805	unclassified_mgs_1805	d6uXBp	WHyxMD	outcome	exposure	MR Egger	6	12.2159	18.7719	0.550695
				d6uXBp	WHyxMD	outcome	exposure	Weighted median	6	-0.982029	0.651799	0.131902
				d6uXBp	WHyxMD	outcome	exposure	Inverse variance weighted	6	-1.02573	0.510122	0.0443514	-2.02557	-0.0258911	0.358534	0.131919	0.974441	0.049025346362069
				d6uXBp	WHyxMD	outcome	exposure	Simple mode	6	-1.42637	0.860047	0.158118
				d6uXBp	WHyxMD	outcome	exposure	Weighted mode	6	-0.95922	0.605256	0.173862
3189	Treponemataceae	unclassified_mgs_454	unclassified_mgs_454	mqx5WE	Mcr1HF	outcome	exposure	MR Egger	11	-20.668	17.2217	0.260731
				mqx5WE	Mcr1HF	outcome	exposure	Weighted median	11	-1.33039	0.606029	0.0281447
				mqx5WE	Mcr1HF	outcome	exposure	Inverse variance weighted	11	-0.931076	0.445537	0.0366371	-1.80433	-0.057824	0.394129	0.164585	0.943816	0.0483606101538461
				mqx5WE	Mcr1HF	outcome	exposure	Simple mode	11	-1.30049	0.784332	0.128293
				mqx5WE	Mcr1HF	outcome	exposure	Weighted mode	11	-1.21493	0.643673	0.0884263
3250	Saccharimonadaceae	unclassified_mgs_1185		vzSEps	UKBGLB	outcome	exposure	MR Egger	12	14.6851	12.4119	0.264114
				vzSEps	UKBGLB	outcome	exposure	Weighted median	12	1.0319	0.460784	0.0251275
				vzSEps	UKBGLB	outcome	exposure	Inverse variance weighted	12	0.952531	0.352622	0.00690734	0.261391	1.64367	2.59226	1.29874	5.17413	0.0420122773846154
				vzSEps	UKBGLB	outcome	exposure	Simple mode	12	0.709609	0.607894	0.267761
				vzSEps	UKBGLB	outcome	exposure	Weighted mode	12	0.930618	0.507785	0.0940292
3405	Saccharimonadaceae	unclassified_mgs_2290	unclassified_mgs_420	14Ut42	BOrq5n	outcome	exposure	MR Egger	12	-2.90644	15.7295	0.857098
				14Ut42	BOrq5n	outcome	exposure	Weighted median	12	1.01753	0.458786	0.0265631
				14Ut42	BOrq5n	outcome	exposure	Inverse variance weighted	12	0.845995	0.389404	0.0298151	0.0827633	1.60923	2.3303	1.08628	4.99895	0.0483606101538461
				14Ut42	BOrq5n	outcome	exposure	Simple mode	12	0.968083	0.530976	0.0955358
				14Ut42	BOrq5n	outcome	exposure	Weighted mode	12	0.930645	0.483979	0.080754
7	Erysipelotrichaceae	Solobacterium	unclassified_mgs_2808	0bLp9T	I6mFAg	outcome	exposure	MR Egger	6	-0.212889	7.82924	0.979609
				0bLp9T	I6mFAg	outcome	exposure	Weighted median	6	1.26023	0.619589	0.0419536
				0bLp9T	I6mFAg	outcome	exposure	Inverse variance weighted	6	1.21384	0.463006	0.00875047	0.306349	2.12133	3.36639	1.35846	8.34224	0.0420122773846154
				0bLp9T	I6mFAg	outcome	exposure	Simple mode	6	0.494461	0.820026	0.572824
				0bLp9T	I6mFAg	outcome	exposure	Weighted mode	6	1.52186	0.685085	0.0769911
848	Lachnospiraceae	Oribacterium	unclassified_mgs_2151	MreJzh	ZbHrRM	outcome	exposure	MR Egger	11	1.76496	5.0929	0.736891
				MreJzh	ZbHrRM	outcome	exposure	Weighted median	11	-0.374859	0.423392	0.375957
				MreJzh	ZbHrRM	outcome	exposure	Inverse variance weighted	11	-0.610579	0.306325	0.0462353	-1.21098	-0.0101819	0.543037	0.297907	0.98987	0.049025346362069
				MreJzh	ZbHrRM	outcome	exposure	Simple mode	11	-1.23723	0.602762	0.0672149
				MreJzh	ZbHrRM	outcome	exposure	Weighted mode	11	-0.263921	0.465254	0.583045

## Sheet: Sheet2
pheno	F families	G genera	S species	id.exposure	id.outcome	outcome	exposure	method	nsnp	b	se	pval	lo_ci	up_ci	or	or_lci95	or_uci95	FDR
1400	UBA932	RC9	unclassified_mgs_2608	RD5h9W	W7TCFs	outcome	exposure	Wald ratio	1	1.47363	0.439056	0.000789749	0.613082	2.33418	4.36506	1.84611	10.321	0.00276412
1442	Pasteurellaceae	Aggregatibacter	Aggregatibacter_sp000466335_mgs_2706	ZPLihm	WYBK2j	outcome	exposure	Wald ratio	1	2.14397	0.602952	0.000376849	0.962184	3.32576	8.53325	2.61741	27.8201	0.00197846
1999	Pasteurellaceae	Haemophilus	Haemophilus_influenzae_mgs_897	tGhXO1	0Nb6ID	outcome	exposure	Wald ratio	1	1.64633	0.529567	0.00187832	0.60838	2.68428	5.18791	1.83745	14.6477	0.00493058
2150	Fusobacterium	Fusobacterium	unclassified_mgs_2817	b5ILww	NlRwd9	outcome	exposure	Wald ratio	1	-2.30337	0.647782	0.000376849	-3.57303	-1.03372	0.0999212	0.0280708	0.355681	0.00197846
2312	Aerococcaceae	Granulicatella	unclassified_mgs_1445	nkEue8	ckPSk9	outcome	exposure	Wald ratio	1	1.57938	0.417434	0.000154608	0.761211	2.39755	4.85196	2.14087	10.9962	0.00197846
2503	Gemellaceae	Gemella	unclassified_mgs_2944	5rInJ9	SE3QhU	outcome	exposure	Wald ratio	1	1.06964	0.437897	0.0145794	0.211356	1.92791	2.91432	1.23535	6.87516	0.0306167
3196	Saccharimonadaceae	TM7x	unclassified_mgs_1084	j75ito	ROqjEY	outcome	exposure	Wald ratio	1	-2.31629	0.651414	0.000376849	-3.59306	-1.03952	0.0986389	0.027514	0.353625	0.00197846
122	Pasteurellaceae	Haemophilus_D	Haemophilus_D_parainfluenzae_N_mgs_3011	oCilVS	4n5D6f	outcome	exposure	Wald ratio	1	1.88223	0.548696	0.000602767	0.806785	2.95767	6.56813	2.24069	19.2531	0.00253162
1451	Erysipelotrichaceae	Solobacterium	unclassified_mgs_2053	NHZhiY	DusX3q	outcome	exposure	Wald ratio	1	1.03797	0.503412	0.0392194	0.0512861	2.02466	2.82349	1.05262	7.57354	0.0433478109473684
213	Veillonellaceae	F0422		UFztRy	mHp2Pw	outcome	exposure	Wald ratio	1	-0.833253	0.415146	0.0447356	-1.64694	-0.0195667	0.434633	0.192639	0.980623	0.0447356
2145	Lachnospiraceae	Oribacterium	unclassified_mgs_1726	nRmC1T	s26mHC	outcome	exposure	Wald ratio	1	-0.782604	0.379035	0.0389489	-1.52551	-0.039695	0.457214	0.217509	0.961083	0.0433478109473684
2257	Lachnospiraceae	Oribacterium	unclassified_mgs_3339	fGaFNw	WRrMrZ	outcome	exposure	Wald ratio	1	0.97	0.470445	0.0392194	0.0479275	1.89207	2.63794	1.04909	6.6331	0.0433478109473684
2986	Lachnospiraceae	Oribacterium	Oribacterium_sinus_mgs_2108	EKGube	GYGYwl	outcome	exposure	Wald ratio	1	-0.820005	0.39715	0.0389489	-1.59842	-0.041592	0.440429	0.202216	0.959261	0.0433478109473684
2696	Lachnospiraceae	Tannerella	unclassified_mgs_1653	e05Nas	HRmXCg	outcome	exposure	Wald ratio	1	-1.41645	0.703873	0.0441811	-2.79604	-0.0368609	0.242573	0.0610512	0.96381	0.0447356
2789	Campylobacteraceae	Campylobacter	unclassified_mgs_1653	NhfAqp	PziMBe	outcome	exposure	Wald ratio	1	-0.84594	0.409711	0.0389489	-1.64897	-0.0429075	0.429154	0.192247	0.958	0.0433478109473684
3028	Actinomycetaceae	Pauljensenia	unclassified_mgs_1988	dcxlwD	3SaHna	outcome	exposure	Wald ratio	1	1.27051	0.386838	0.00102218	0.512309	2.02872	3.56268	1.66914	7.60432	0.00306654
3058	Actinomycetaceae	Pauljensenia	unclassified_mgs_263	O5IzQq	s3bVjP	outcome	exposure	Wald ratio	1	-0.816325	0.395367	0.0389489	-1.59124	-0.0414054	0.442053	0.203672	0.95944	0.0433478109473684
3525	Atopobiaceae	Lancefieldella	unclassified_mgs_1017	5pIzTZ	41M9yX	outcome	exposure	Wald ratio	1	1.02824	0.498689	0.0392194	0.050805	2.00567	2.79613	1.05212	7.43105	0.0433478109473684
3683	Saccharimonadaceae	TM7x	unclassified_mgs_1192	5ZS1Ar	96ZQe1	outcome	exposure	Wald ratio	1	1.02058	0.494975	0.0392194	0.0504266	1.99073	2.7748	1.05172	7.32086	0.0433478109473684
585	Streptococcus	Streptococcus	unclassified_mgs_3479	n3wt13	6WF438	outcome	exposure	Wald ratio	1	-1.2096	0.52145	0.0203575	-2.23165	-0.187562	0.298315	0.107352	0.828978	0.0388642399090909
735	Anaerovoracaceae	Mogibacterium		C1W6kN	Cjfb5D	outcome	exposure	Wald ratio	1	-1.15671	0.434378	0.00774697	-2.00809	-0.305326	0.31452	0.134245	0.736883	0.0180763
